# Supplementary material for: Point-of-care lung ultrasound predicts hyperferritinemia and hospitalization, but not elevated troponin in SARS-CoV-2 viral pneumonitis in children
Source: Sci Rep. 2024 Mar 11;14:5899. doi: 10.1038/s41598-024-55590-9 (PMC10928070; doi:10.1038/s41598-024-55590-9)
Supplement: Supplementary file 4 — Supplementary Information 4. [file 41598_2024_55590_MOESM4_ESM.odt]

Extended Table 3 
Part A
SARS-CoV-2
positive 
 Point of care lung ultrasound severity 
Trend 
test
p-value
Blood test 
Normal
Very  Mild
Mild
 Mild to moderate
Moderate
Moderate to severe & severe 
N
51
19
24
3
14
7

CRP
μg/mL 
43.2
(23, 63.3)
11.3
(4.01, 28.7)
6.1
(6.1, 6.1)
16.0
(15.1,16.8)
3.2
(1.6, 7.7)
25.5
(19.2, 51.3)
0.74
ESR
mm/hour
93 
(93, 93)
12
 (8, 15)
24
(14, 33)
16
 (16, 16)
17
(3, 30)
52 
(42, 62)
0.52
Procalcitonin
ng/mL 
0.14
(0.14, 0.14)
0.09
(0.08, 0.09)
0.02
 (0.02, 0.02)
0.09
(0.09,0.0)
0.14
(0.04, 0.16)
0.18
 (0.10, 0.27)
0.17
Ferritin
 ng/mL 
214
 (214, 214)
86 
(77, 169)
124
 (83, 165)
121
 (116,125)
336
 (40, 881)
585 
(558, 675)
0.01
 LDH
iu/L
298 
(298, 298)
238
 (202, 273)
314 
(203, 424)
. 
(., .)
388 
(357, 508)
500
 (382, 549)
0.03
ALT
iu/L
31 
(31, 31)
29 
(12, 46)
19
 (16, 29)
50
 (30, 70)
41
 (37, 56)
44 
(42, 84)
0.02
AST
iu/L 
31
 (31, 31)
37 
(11, 63)
18
(12, 37)
45 
(33, 57)
45
 (17, 94)
67 
(63, 71)
0.03
Albumin
 mg/ml 
3.9
(3.9, 3.9)
4.05
(4, 4.1)
3.95
(3.4, 4.15)
4
 (3.9, 4.1)
3.65
(3.5, 3.7)
3.2
(3, 3.5)
0.01
Hematocrit
%
37
 (34.8, 39)
40
 (36, 44)
38
(35, 43)
41
 (40, 42)
40
(36, 45)
46
 (41, 46)
0.10
WBC
K/uL
8.9
(3.6, 14.1)
9.8
(8.6, 10.6)
5.6
 (5.1, 6.6)
7.1
 (3.8,10.4)
8.6
(4.4, 11.2)
8.9
(5.1, 11.4)
0.96
Pro-BNP 
 pg/ml 
.
 (., .)
. 
(., .)
.
 (., .)
.
 (., .)
771
 (232, 1,276)
2,394 
(2,394, 2,394)
0.18
Creatinine
mg/dL
0.33
 (0.33, 0.33)
0.62 
(0.37, 0.86)
0.72
(0.37, 0.86)
0.79
(0.75,0.83)
0.26
(0.19, 0.94)
0.96
 (0.58, 1.16)
0.27
Troponin I
(elevated)
0
 (0%)
0 
(0%)
0 
(0%)
0 
(0%)
4 
(50%)
0 
(0%)
0.35
D-dimer
(elevated) 
1 
(100%)
2 
(100%)
1 
(50%)
1 
(50%)
4 
(67%)
5
 (100%)
0.83


Part  B
SARS-CoV-2
Negative  


 


 Point of care lung ultrasound severity 
Blood test 
Normal
Very  Mild
Mild
 Mild to moderate
Moderate
Moderate-severe & Severe
Trend test
p-value
N
15
11
11
39
19
3

LCRP μg/mL 
21
 (4.8, 76.2)
12 
(0.3, 56.6)
12.2 
(7.4, 36.7)
19.7 
(3.5, 36.5)
5.75
 (4.0, 7.5)
.
 (., .)
0.75
ESR
mm/hour
29
 (11, 46)
.
 (., .)
15
 (9, 21)
. 
(., .)
.
 (., .)
.
 (., .)
0.43
Procalcitonin
 ng/mL 
0.98
 (.08, 1.87)
0.06 
(0.04, 3.6)
0.22
 (0.04, 0.41)
0.07 (0.07, .47)
0.07 
(0.07, 0.07)
. 
(., .)
0.72
Ferritin
 ng/mL 
106 
(106, 106)
164
 (77, 174)
38 
(28, 48)
40
 (40, 40)
. 
(., .)
.
 (., .)
0.94
 LDH
 iu/L
306 
(306, 306)
. 
(., .)
221 
(174, 268)
. 
(., .)
. 
(., .)
.
 (., .)
0.31
ALT
 iu/L
31 
(31, 31)
.
 (., .)
17 
(17, 17)
26
 (20.5, 29.5)
. 
(., .)
.
 (., .)
0.27
AST 
  iu/L 
50
 (50, 50)
. 
(., .)
14
 (14, 14)
23
 (16, 30)
.
 (., .)
.
 (., .)
0.63
Albumin
 mg/ml 
3.9 
(3.9, 3.9)
3.1
 (3.1, 3.1)
3.4
 (3.4, 3.4)
4.1
 (3.9, 4.3)
. 
(., .)
.
 (., .)
0.06
Hematocrit
 %
44
 (38, 49)
40
(37, 46)
36 
(35, 38)
39
 (37, 40)
36
 (34, 39)
. 
(., .)
0.55
WBC
 K/uL
9.9 
(8.5, 11.3)
13.5 
(9.4, 17.1)
12.9
 (6.6, 17.6)
13.8
 (8.9, 14.9)
15.7
 (10.1, 16.8)
. 
(., .)
0.70
Pro-BNP 
 pg/ml 
551 
(551, 551)
354 
(58, 1515)
36 
(36, 36)
. 
(., .)
.
 (., .)
.
 (., .)
0.67
Creatinine
mg/dL
0.48
 (0.48, 0.48)
. 
(., .)
0.3 
(0.3, 0.3)
0.71 (0.5, 0.72)
.
 (., .)
.
 (., .)
0.18
Troponin-I
(elevated)
0 
 (0%)
1 
 (33%)
0
 (0%)
0 
(0%)
.
 (., .)
.
 (., .)
1.00
D-dimer
(elevated) 
1 
(100%)
0
 (0%)
1 
(33%)
.
 (., .)
.
 (., .)
.
 (., .)
0.52


Part  C
All comers
 Point of care lung ultrasound severity 
 
Blood test 
Normal
Very  Mild
Mild
 Mild to moderate
Moderate
Moderate-severe & Severe
Trend test
p-value
N
200
68
68
30
42
19
CRP
 μg/mL
13.6 
(5.2, 29.8)
19.65 
(4.5, 51.65)
7.5 
(6.1, 7.8)
13.6
(6.4, 36.7)
6.8
 (3, 12.2)
22.1 
(7.7, 28.9)
0.68
ESR
 mm/hour
49 
(42, 72.5)
14
 (11, 19)
33 
(14, 62)
24 
(11, 51.5)
9 
(4, 30)
52 
(42, 62)
0.31
Procalcitonin
 ng/mL
0.06 
(0.06, 0.07)
0.08 
(0.05, 0.19)
0.06 
(0.02, 0.11)
0.08
 (0.04, 2.06)
0.14
 (0.04, 0.27)
0.14
 (0.11, 0.23)
0.12
Ferritin
 ng/mL
141
 (40, 214)
91
 (73, 126)
165
 (83, 192)
125
 (77, 164)
67
 (28, 545)
572 
(123,,050)
0.12
 LDH
 iu/L
306
(253 ,315)
239
 (203, 289)
228
 (203, 306)
247
 (209, 269)
306
 (245, 357)
441
 (311, 549)
0.05 
AST 
  iu/L
26
 (17, 33)
25
 (16, 46)
18
 (16, 35)
23
 (16, 30)
21
 (19, 56)
56
 (42, 65)
0.01 
ALT
 iu/L
26
 (17, 31)
43
 (18, 55)
17
 (8, 25)
21
 (15, 57)
32 
(16, 54)
64 
(41, 71)
0.01
Albumin
 mg/ml
3.8
 (3.6, 4.1)
4.0
 (3.6, 4.0)
3.8
 (3, 4.1)
4.0
 (31, 4.5)
3.7
 (3.4, 3.9)
3.6
 (3.2, 3.8)
0.14 
Hematocrit
 %
38
 (37,  40)
38
 (37, 45)
38
 (34, 40)
40
 (38, 44)
37
 (35 ,40 )
41
 (37, 46)
0.79
WBC
 K/uL
9.7
 (6.9, 13.8)
8.5
(7.4 ,11.2)
9.05 
(5.6, 14.1)
10.4
 (6.6, 15.6)
9.15
 (45.0 ,11.6)
11.1
 (6.3, 11.4)
0.89 
 Lymphocyte
 K/uL
2.6
(2.6, 2.6)
1.4 
(1.3, 1.5)
0.9 
(0.9,0 .9)
4.7 
(2.4, 6.9)
1.9 
(1.5, 2.6)
1.6
 (1.3, 3.8)
0.95
 Neutrophil
 K/uL
4.4
 (4.4, 4.4)
3.0
 (2.2, 3.7)
10.8 
(10.8, 10.8)
3.0 
(2.5, 3.5)
4.4
 (2.7, 21.6)
6.2
 (4.35, 7.2)
0.32
Pro-BNP 
 pg/ml
170
(40, 2918)
346.5
(142, 551)
1,400
 (1400, 1400)
78 
(58, 354)
232
 (64, 1276)
2,394 
(200, 9,319)
0.32
Creatinine
mg/dL
0.71
 (0.38, 0.88)
0.52
(0.48, 0.58)
0.77 
(0.62, 0.86)
0.68
(0.45, 0.83)
0.34
(0.26, 0.81)
0.62
(0.39, 0.96)
0.54 
Troponin-I
(elevated)
3 (38%)
1 (17%)
0 (0%)
1 (13%)
4 (29%)
0 (0%)
0.29 
D-dimer
(elevated) 
3 (43%)
4 (80%)
2 (40%)
2 (29%)
8 (62%)
8 (100%)
0.05
Table 3. Laboratory values observed by the severity of lung ultrasound. Median (Interquartile range)  Part A –SARS-CoV-2 positive only, Part B –Covid Negative, Part C ­-All-comers. Covid  unknown data were all non-significant (data not shown) . LDH lactate dehydrogenase, AST aspartate aminotransferase, ALT alanine transaminase, ESR erythrocyte sedimentation rate, CRP c-reactive protein, WBC white blood cell count, ProBNP pro-b-natriuretic peptide, OR odds ratio, NC not calculable, LUS lung ultrasound, iu/l international units per liter, K/uL thousands per cubic millimeter, NAAT Nucleic acid amplification test. Rows removed for all missing data. No data is represented by ‘.(.,.)’. 
