# Supplementary material for: Point-of-care lung ultrasound predicts hyperferritinemia and hospitalization, but not elevated troponin in SARS-CoV-2 viral pneumonitis in children
Source: Sci Rep. 2024 Mar 11;14:5899. doi: 10.1038/s41598-024-55590-9 (PMC10928070; doi:10.1038/s41598-024-55590-9)
Supplement: Supplementary file 7 — Supplementary Information 7. [file 41598_2024_55590_MOESM7_ESM.xls]

## Sheet: Sheet1
description	name	ord_value	ord_num_value	reference_low	reference_high	l_crp	elev_crp	l_dimer	elev_dimer	l_ua_wbc	elev_ua_wbc	l_ua_rbc	elev_ua_rbc	l_ua_prot	elev_ua_prot	l_ua_sg	elev_ua_sg	l_sodium	elev_sodium	elev_cl	l_bicarb	elev_bicarb	l_bun	elev_bun	l_creatinine	elev_creatinine	l_alb	elev_alb	l_lft_ast	elev_lft_ast	l_lft_alt	elev_lft_alt	l_cbc_wbc	elev_cbc_wbc	l_hematocrit	elev_hematocrit	l_platelet	elev_platelet	l_abs_lymphocyte	elev_abs_lymphocyte	l_abs_neutrophil	elev_abs_neutrophil	l_esr	elev_esr	l_procalcitonin	elev_procalcitonin	l_ldh	elev_ldh	l_troponin
FERRITIN	FERRITIN	86	86	14	80	1.2	0	0.7	1											0			7	0	0.67	0	3.9	0	36	0	20	0	5	0	39.6	0	160	0	1.5	0	2.7	0			0.05	0	325	1
FERRITIN	FERRITIN	12	12	12	73		0		0											1			10	0	0.5	0	4.3	0	19	0	18	0	4.1	0	37.4	0	178	0					4	0	0.02	0	190	0
D DIMER, QUANT	D-DIMER	630	630	NULL	NULL	15.1	1	630	1											0			8	0	0.83	0	4.1	0	33	0	30	0	10.4	0	39.9	0	284	0
TROPONIN I	TROPONIN I, HIGH SENSITIVITY	<6	9999999	0	34	12.1	1	1.13	1											0			11	0	0.99	0	3.7	0	41	1	37	0	3.8	0	42.2	0	107	0					30	1
TROPONIN I	TROPONIN I, HIGH SENSITIVITY	<6	9999999	0	34	1.4	0																										10.3	0	37	0	358	0									335	1
PATH REVIEW HEM	SPECIMEN SOURCE	Peripheral Blood Smear	9999999	NULL	NULL	28.9	1	0.62	1											0			9	0	0.96	0	3.2	0	67	1	84	1	8.9	0	45.6	0	305	0	1.7	0	6.6	0
LIPASE	LIPASE	193	193	73	393	39.1	1			3	0	3	1		0	1.023	0			0			12	0	0.86	0	4	0	11	0	12	0	10	0	42.6	0	258	0							0.08	0
EKG	P-R INTERVAL	112	112	NULL	NULL		0		0											0			8	0	0.45	0	4.4	0	21	0	15	0	6.2	0	38.1	0	329	0					6	0			246	1
MENINGITIS/ENCEPHALITIS PANEL BY NAAT	NEISSERIA MENINGITIDIS	Not Detected	9999999	NULL	NULL	3	0		0	4	0		0		0	1.011	0			1			8	0	0.18	0	3.6	0	10	0		0	9	0	38.9	0	193	0							0.04	0
CULTURE, STOOL WITH SHIGA TOXIN	CULTURE	No Shiga toxin 1 or 2 detected	9999999	NULL	NULL		0	0.35	0									136	0	1			2	0		0	4.2	0	55	0	35	0	5.2	0	36.3	0	650	1							0.02	0	424	1
EKG PEDIATRIC	DIAGNOSIS	Sinus tachycardia with short PR	9999999	NULL	NULL	76.2	1	1.99	1	39	1	3	1		0	1.038	1			0			12	0	0.48	0	3.9	0	50	0	31	0	11.3	0	38	0	279	0	1.5	0	3.7	0	46	1	1.87	1	306	1	15
PATH REVIEW HEM	PATH REVIEW HEM	Atypical lymphocytes, favor reactive.	9999999	NULL	NULL	3.3	0	0.78	1											0			8	0									5	0	33.8	0	283	0							0.16	0
PROCALCITONIN	PROCALCITONIN	.02	.02	NULL	NULL	6.1	0	295	1	5	1		0		0	1.009	0			0			6	0	0.72	0	3.8	0	18	0	22	0	5	0	45.8	0	246	0					14	0	0.02	0	203	0
EKG	P AXIS	-19	-19	NULL	NULL				0									139	0	0	23.6	0	20	0	1.04	0	4.8	1	13	0	23	0	15.6	1	50.8	0	315	0									290	1
RESPIRATORY PATHOGEN PANEL, NA, NASOPHARYNGEAL	PARAINFLUENZA 1 VIRUS	Not Detected	9999999	NULL	NULL	19.7	1													0			10	0	0.71	0	4.5	0	17	0	18	0	14.9	1	50.5	0	192	0
RESPIRATORY PATHOGEN PANEL, NA, NASOPHARYNGEAL	INFLUENZA B	Not Detected	9999999	NULL	NULL	36.7	1	0.41	0	100	1	4	1		0	1.009	0	137	0	0			10	0									16.5	0	39.7	0	412	1							0.22	0	268	1
MENINGITIS/ENCEPHALITIS PANEL BY NAAT	STREPTOCOCCUS PNEUMONIAE	Not Detected	9999999	NULL	NULL		0	1900	1	3	0	1	0		0	1.005	0			0			4	0			3	0	71	1	31	0	5.1	0	50.1	1	131	0							0.12	0	549	1	0.06
RESPIRATORY PATHOGEN PANEL, NA, NASOPHARYNGEAL	ADENOVIRUS	Not Detected	9999999	NULL	NULL						0		0																				8	0	35.8	0	626	1							0.04	0			0.05
INFLUENZA A & B NAAT	INFLUENZA A RNA	Not Detected	9999999	NULL	NULL	73.7	1	420	1	2	0	1	0		0	1.053	1			1			15	0			2.7	0	63	1	42	0	11.4	1	41	0	253	0	1.5	0	7.8	0	42	1	0.31	0	500	1
EKG	T AXIS	22	22	NULL	NULL	7.8	0		0											0			10	0	1.13	0	4.1	0	25	0	49	0	10	0	49.9	0	268	0							0.04	0	193	0
FIBRINOGEN, CLOTTABLE	FIBRINOGEN,CLOTTABLE	290	290	245	488		0			1	0		0		0	1.024	0	135	0	0			24	0	0.85	0	3.8	0	35	0	56	0	11.1	0	43.5	0	328	0											0.04
LIPASE	LIPASE	102	102	73	393	1.4	0		0
RESPIRATORY PATHOGEN PANEL, NA, NASOPHARYNGEAL	RSV	Not Detected	9999999	NULL	NULL	3.9	0	420	1		0		0		0	1.018	0			1			5	0	0.37	0	4.1	0	63	1	46	0	11.2	0	35.8	0	348	0							0.09	0			0.02
EBV (EPSTEIN BARR) ANTIBODY PANEL, QUAL	INTERPRETATION		NULL	NULL	NULL													133	0	0			5	0	0.56	0	3.6	0	55	1	69	0	3.8	0	36.1	0	146	0	1.3	0	2.2	0
RESPIRATORY PATHOGEN PANEL, NA, NASOPHARYNGEAL	MYCOPLASMA PNEUMONIAE	Not Detected	9999999	NULL	NULL		0		0											1			8	0	0.88	0	4.4	0	23	0	16	0	7	0	44.1	0	362	0									207	0
EKG	P AXIS	8	8	NULL	NULL	63.3	1	1125	1											1			13	0									3.6	0	39.1	0	153	0							0.14	0
PROCALCITONIN	PROCALCITONIN	.35	.35	NULL	NULL	186	1	2115	1	11	1	1	0		0	1.02	0			0			12	0	0.81	0	2.5	0	16	0	18	0	23.4	1	34.4	0	222	0	0.9	0	10.8	1	62	1	9.16	1	306	1
EKG	DIAGNOSIS	No previous ECGs available	9999999	NULL	NULL		0		0											1			12	0	0.94	0	4.3	0	17	0	19	0	8.2	0	40.1	0	267	0
T4, FREE	FREE T4	1.16	1.16	.76	1.8	16.2	1	0.51	1											1			6	0	0.58	0	3.5	0	41	1	44	0	4.5	0	39.6	0	201	0	1.1	0	2.9	0	62	1	0.07	0	382	1
RESPIRATORY PATHOGEN PANEL, NA, NASOPHARYNGEAL	HUMAN METAPNEUMOVIRUS	Not Detected	9999999	NULL	NULL		0		0									138	0	0			17	0									3.9	0	35.4	0	155	0						0	0.04	0	174	0
PROTHROMBIN TIME/INR	PROTIME, PATIENT	13	13	11.5	15.1	4.2	0								0	1.013	0																9.5	0	37	0	397	0					15	1			273	1
RETICULOCYTE COUNT	RETIC,IMMATURE FR	.286	.286	.023	.134	7.7	0	1320	1											0			11	0	0.62	0	3.7	0	96	1	65	0	11.2	1	26.7	0	351	0							0.14	0	790	1
D DIMER, QUANT	D-DIMER	1255	1255	NULL	NULL	56	1	1255	1											0			8	0	0.3	0	2.4	0	60	1	78	1	4.9	0	34.9	0	77	0					55	1	4.87	1	287	1
RESPIRATORY PATHOGEN PANEL, NA, NASOPHARYNGEAL	PARAINFLUENZA 3 VIRUS	Not Detected	9999999	NULL	NULL	22.1	1	610	1									134	0	0			8	0	1.16	0	3.8	0	149	1	174	1	16.6	1	45.7	0	136	0	5.8	1	5.8	0			0.23	0
EKG	DIAGNOSIS	EKG interpreted in ED, Interpretation found in ED Provider Notes/Scan in Epic.	9999999	NULL	NULL	3	0	0.77	1											1			12	0	0.17	0	3.6	0	64	1	64	0	6.3	0	34.9	0	536	1							0.11	0	311	1	0.04
RESPIRATORY PATHOGEN PANEL, NA, NASOPHARYNGEAL	CHLAMYDOPHILA PNEUMONIAE	Not Detected	9999999	NULL	NULL	121	1	1315	1									140	0	0	29.5	1	9	0	0.31	0	2.3	0	57	1		0	9.5	0	35.2	0	475	1	2.4	0	3.5	0	72	1	0.04	0	247	1
RESPIRATORY VIRUS PANEL IV	INFLUENZA B	Not Detected	9999999	NULL	NULL	12	1													1			12	0									18	1	40.3	0	236	0							0.04	0
N-TERM PRO-BRAIN NATRIURETIC PEPTIDE (PROBNP)	NT PRO BNP	<30	9999999	NULL	NULL	1.7	0	0.36	0						0	1.004	0			0				0	0.61	0	4.5	0	19	0	16	0	11.3	0	44	0	266	0					31	1			172	0
PHOSPHORUS	PHOSPHORUS	1.2	1.2	3.1	4.8	12.4	1	0.37	0	3	0	4	1		0	1.018	0			0			12	0	0.8	0	3.5	0	16	0	13	0	6.9	0	38	0	325	0					38	1
AMINO ACID, PLASMA (2-5), QUANT	ETHANOLAMINE	12	12	5	19		0	0.59	1	1	0		0		0	1.008	0	132	0	0	22.3	0	9	0	0.38	0	3	0	31	0	21	0	9.7	0	37.2	0	276	0	2.6	0	4.4	0			0.06	0	316	1	1.05
NEWBORN SCREEN	NEWBORN SCREEN	Report to follow in 14 days	9999999	NULL	NULL		0	475	1											1			10	0	0.19	0	3.3	0	96	1	56	0	3.5	0	27.2	0	266	0							0.27	0	357	1	0.09
EKG	DIAGNOSIS	Left axis deviation	9999999	NULL	NULL	91.7	1	0.7	1																								6.1	0	38.2	0	216	0					12	0	0.19	0	204	0	2300
N-TERM PRO-BRAIN NATRIURETIC PEPTIDE (PROBNP)	NT PRO BNP	381	381	NULL	NULL		0	805	1		0		0		0	1.006	0	139	0	1	19.7	0	8	0	0.26	0	3.5	0	94	1	62	0	12.5	0	37.5	0	353	0					3	0	0.03	0	508	1	2.57
EKG	QTC CALCULATION(BEZET)	450	450	NULL	NULL	40.8	1	285	1	1	0		0		0	1.012	0			0			9	0	0.45	0	3.7	0	22	0	40	0	10.9	0	39.6	0	375	0					52	1	0.06	0			0.56
CORONAVIRUS 2019 NAA(COVID-19,SARS2)	SARS-COV-2, NAA	Not Detected	9999999	NULL	NULL	4.9	0		0											0			13	0	1.08	0	3.8	0	75	1	47	0	8.5	0	43.7	0	191	0									313	1	21400
RESPIRATORY PATHOGEN PANEL, NA, NASOPHARYNGEAL	BORDETELLA PERTUSSIS	Not Detected	9999999	NULL	NULL	0.2	0			2	0	1	0		0	1.004	0	144	0	1			12	0			3.7	0	48	0	41	0	11.6	0	50.2	1	248	0							0.14	0			114
ABO RH BLOOD GROUP, CORD	BB COMMENT	Clinical history of mother's blood type is O Rh positive.	9999999	NULL	NULL	0.3	0	0.39	0											0			7	0									10.8	0	51	1	555	1	6.9	0	2.5	0			0.08	0			37
RESPIRATORY PATHOGEN PANEL, NA, NASOPHARYNGEAL	PARAINFLUENZA 1 VIRUS	Not Detected	9999999	NULL	NULL		0				0		0		0	1.003	0			1			7	0									10.8	0	47.8	0	348	0									388	1	0.09
EKG	QTC CALCULATION(BEZET)	394	394	NULL	NULL
CORONAVIRUS 2019 NAA(COVID-19,SARS2)	SARS-COV-2, NAA	DETECTED	9999999	NULL	NULL
RESPIRATORY PATHOGEN PANEL, NA, NASOPHARYNGEAL	RESPIRATORY SOURCE	NULL	9999999	NULL	NULL
CORONAVIRUS 2019 NAA(COVID-19,SARS2)	SARS-COV-2, NAA	DETECTED	9999999	NULL	NULL
CORONAVIRUS 2019 NAA(COVID-19,SARS2)	SARS-COV-2, NAA	Not Detected	9999999	NULL	NULL
RESPIRATORY PATHOGEN PANEL, NA, NASOPHARYNGEAL	PARAINFLUENZA 1 VIRUS	Not Detected	9999999	NULL	NULL
INFLUENZA A & B NAAT	FLU A,PCR	Not Detected	9999999	NULL	NULL
CORONAVIRUS 2019 NAA(COVID-19,SARS2)	SARS-COV-2, NAA	DETECTED	9999999	NULL	NULL
CORONAVIRUS 2019 NAA(COVID-19,SARS2)	SARS-COV-2, NAA	DETECTED	9999999	NULL	NULL
CORONAVIRUS 2019 NAA(COVID-19,SARS2)	SARS-COV-2, NAA	DETECTED	9999999	NULL	NULL
CORONAVIRUS 2019 NAA(COVID-19,SARS2)	SARS-COV-2, NAA	DETECTED	9999999	NULL	NULL
CORONAVIRUS 2019 NAA(COVID-19,SARS2)	SARS-COV-2, NAA	DETECTED	9999999	NULL	NULL
INFLUENZA A & B NAAT	FLU B,PCR	Not Detected	9999999	NULL	NULL
EKG	VENTRICULAR RATE	83	83	NULL	NULL
CORONAVIRUS 2019 NAA(COVID-19,SARS2)	SARS-COV-2, NAA	Not Detected	9999999	NULL	NULL
CORONAVIRUS 2019 NAA(COVID-19,SARS2)	SARS-COV-2, NAA	Not Detected	9999999	NULL	NULL
CORONAVIRUS 2019 NAA(COVID-19,SARS2)	SARS-COV-2, NAA	DETECTED	9999999	NULL	NULL
RESPIRATORY PATHOGEN PANEL, NA, NASOPHARYNGEAL	CORONAVIRUS 229E	Not Detected	9999999	NULL	NULL
BILIRUBIN, TOTAL	TBIL	13	13	NULL	NULL
CORONAVIRUS 2019 NAA(COVID-19,SARS2)	SARS-COV-2, NAA	DETECTED	9999999	NULL	NULL
CORONAVIRUS 2019 NAA(COVID-19,SARS2)	SARS-COV-2, NAA	Not Detected	9999999	NULL	NULL
CORONAVIRUS 2019 NAA(COVID-19,SARS2)	SARS-COV-2, NAA	DETECTED	9999999	NULL	NULL
CORONAVIRUS 2019 NAA(COVID-19,SARS2)	SARS-COV-2, NAA	Not Detected	9999999	NULL	NULL
CORONAVIRUS 2019 NAA(COVID-19,SARS2)	SARS-COV-2, NAA	Not Detected	9999999	NULL	NULL
CORONAVIRUS 2019 NAA(COVID-19,SARS2)	SARS-COV-2, NAA	Not Detected	9999999	NULL	NULL
CORONAVIRUS 2019 NAA(COVID-19,SARS2)	SARS-COV-2, NAA	Not Detected	9999999	NULL	NULL
CORONAVIRUS 2019 NAA(COVID-19,SARS2)	SARS COV 2 RNA, RT PCR	Not Detected	9999999	NULL	NULL
CORONAVIRUS 2019 NAA(COVID-19,SARS2)	SARS-COV-2, NAA	Not Detected	9999999	NULL	NULL
INFLUENZA A & B NAAT	FLU A & B SOURCE	NULL	9999999	NULL	NULL
INFLUENZA A & B NAAT	INFLUENZA B RNA	Not Detected	9999999	NULL	NULL
D-DIMER,QUANTITATIVE	D DIMER, QUANT	.62	.62	NULL	NULL
STREP GROUP A, RAPID	STREP A AG, EIA RSLT	Neg	9999999	NULL	NULL
CORONAVIRUS 2019 NAA(COVID-19,SARS2)	SARS-COV-2, NAA	Not Detected	9999999	NULL	NULL
CORONAVIRUS 2019 NAA(COVID-19,SARS2)	SARS-COV-2, NAA	Not Detected	9999999	NULL	NULL
STREP GROUP A AG, RAPID	STREP A AG, EIA RSLT	Neg	9999999	NULL	NULL
RESPIRATORY PATHOGEN PANEL, NA, NASOPHARYNGEAL	ADENOVIRUS	Not Detected	9999999	NULL	NULL	23	1			4	0	6	1		0	1.025	0			1			8	0	0.33	0	3.9	0	31	0	31	0	14.1	0	34.8	0	394	0					93	1			298	1
CORONAVIRUS 2019 NAA(COVID-19,SARS2)	SARS-COV-2, NAA	DETECTED	9999999	NULL	NULL
CORONAVIRUS 2019 NAA(COVID-19,SARS2)	SARS-COV-2, NAA	DETECTED	9999999	NULL	NULL
INFLUENZA A & B NAAT	INFLUENZA B RNA	Not Detected	9999999	NULL	NULL
RESPIRATORY PATHOGEN PANEL, NA, NASOPHARYNGEAL	INFLUENZA A	Not Detected	9999999	NULL	NULL
CORONAVIRUS 2019 NAA(COVID-19,SARS2)	SARS-COV-2, NAA	DETECTED	9999999	NULL	NULL
INFLUENZA A & B NAAT	INFLUENZA A RNA	Not Detected	9999999	NULL	NULL
STREP GROUP A, RAPID	CULTURE INDICATED	Yes	9999999	NULL	NULL
RESPIRATORY PATHOGEN PANEL, NA, NASOPHARYNGEAL	CHLAMYDOPHILA PNEUMONIAE	Not Detected	9999999	NULL	NULL
EKG	T AXIS	40	40	NULL	NULL
RESPIRATORY VIRUS PANEL IV	CORONAVIRUS NL63	Not Detected	9999999	NULL	NULL
CORONAVIRUS 2019 NAA(COVID-19,SARS2)	SARS COV 2 RNA, RT PCR	Not Detected	9999999	NULL	NULL
CORONAVIRUS 2019 NAA(COVID-19,SARS2)	SARS-COV-2, NAA	DETECTED	9999999	NULL	NULL
CORONAVIRUS 2019 NAA(COVID-19,SARS2)	SARS-COV-2, NAA	Not Detected	9999999	NULL	NULL
RESPIRATORY PATHOGEN PANEL, NA, NASOPHARYNGEAL	CHLAMYDOPHILA PNEUMONIAE	Not Detected	9999999	NULL	NULL
EKG	ATRIAL RATE	132	132	NULL	NULL
CORONAVIRUS 2019 NAA(COVID-19,SARS2)	SARS-COV-2, NAA	DETECTED	9999999	NULL	NULL
CORONAVIRUS 2019 NAA(COVID-19,SARS2)	SARS-COV-2, NAA	Not Detected	9999999	NULL	NULL
CORONAVIRUS 2019 NAA(COVID-19,SARS2)	SARS-COV-2, NAA	Not Detected	9999999	NULL	NULL
CORONAVIRUS 2019 NAA(COVID-19,SARS2)	SARS-COV-2, NAA	Not Detected	9999999	NULL	NULL
CORONAVIRUS 2019 NAA(COVID-19,SARS2)	SARS-COV-2, NAA	Not Detected	9999999	NULL	NULL
RESPIRATORY PATHOGEN PANEL, NA, NASOPHARYNGEAL	RHINOVIRUS/ENTEROVIRUS	Not Detected	9999999	NULL	NULL
RESPIRATORY PATHOGEN PANEL, NA, NASOPHARYNGEAL	ADENOVIRUS	Not Detected	9999999	NULL	NULL
EKG	T AXIS	11	11	NULL	NULL
RESPIRATORY PATHOGEN PANEL, NA, NASOPHARYNGEAL	RSV	Not Detected	9999999	NULL	NULL
CORONAVIRUS 2019 NAA(COVID-19,SARS2)	SARS-COV-2, NAA	Not Detected	9999999	NULL	NULL
EKG	VENTRICULAR RATE	77	77	NULL	NULL
STREP GROUP A AG, RAPID	STREP A AG, EIA RSLT	Neg	9999999	NULL	NULL
CORONAVIRUS 2019 NAA(COVID-19,SARS2)	SARS-COV-2, NAA	DETECTED	9999999	NULL	NULL
STREP GROUP B CULT - EXTERNAL/MANUAL	STREP B CULTURE, EXTERNAL/MANUAL	Negative	9999999	NULL	NULL
CORONAVIRUS 2019 NAA(COVID-19,SARS2)	SARS-COV-2, NAA	Not Detected	9999999	NULL	NULL
RESPIRATORY VIRUS PANEL IV	RSV	Not Detected	9999999	NULL	NULL
CORONAVIRUS 2019 NAA(COVID-19,SARS2)	SARS-COV-2, NAA	Not Detected	9999999	NULL	NULL
CORONAVIRUS 2019 NAA(COVID-19,SARS2)	SARS-COV-2, NAA	Not Detected	9999999	NULL	NULL
INFLUENZA A & B NAAT	INFLUENZA A RNA	Not Detected	9999999	NULL	NULL
STREP GROUP A, RAPID	STREP A AG, EIA SRCE	Throat	9999999	NULL	NULL
CORONAVIRUS 2019 NAA(COVID-19,SARS2)	SARS COV 2 RNA, RT PCR	Not Detected	9999999	NULL	NULL
INFLUENZA A & B NAAT	INFLUENZA B RNA	Not Detected	9999999	NULL	NULL
CORONAVIRUS 2019 NAA(COVID-19,SARS2)	SARS-COV-2, NAA	DETECTED	9999999	NULL	NULL
RESPIRATORY PATHOGEN PANEL, NA, NASOPHARYNGEAL	CORONAVIRUS NL63	Not Detected	9999999	NULL	NULL
CORONAVIRUS 2019 NAA(COVID-19,SARS2)	SARS COV 2 RNA, RT PCR	DETECTED	9999999	NULL	NULL
CORONAVIRUS 2019 NAA(COVID-19,SARS2)	SARS-COV-2, NAA	Not Detected	9999999	NULL	NULL		0													0			15	0	0.81	0	4	0	13	0	19	0	8.4	0	44.3	0	274	0
CORONAVIRUS 2019 NAA(COVID-19,SARS2)	SARS-COV-2, NAA	DETECTED	9999999	NULL	NULL
CORONAVIRUS 2019 NAA(COVID-19,SARS2)	SARS-COV-2, NAA	DETECTED	9999999	NULL	NULL
CORONAVIRUS 2019 NAA(COVID-19,SARS2)	SARS-COV-2, NAA	Not Detected	9999999	NULL	NULL
CULTURE, STOOL WITH SHIGA TOXIN	CULTURE	No Shiga toxin 1 or 2 detected	9999999	NULL	NULL
INFLUENZA A & B NAAT	FLU A & B SOURCE	NULL	9999999	NULL	NULL
PROCALCITONIN	PROCALCITONIN	.05	.05	NULL	NULL
OCCULT BLOOD GUAIAC (1 OR 3 SPECIMENS)	COLLECTION DATE/TIME	01/24/21 2210	9999999	NULL	NULL
RESPIRATORY PATHOGEN PANEL, NA, NASOPHARYNGEAL	ADENOVIRUS	Not Detected	9999999	NULL	NULL
NEWBORN SCREEN	NEWBORN SCREEN	Report to follow in 14 days	9999999	NULL	NULL
CORONAVIRUS 2019 NAA(COVID-19,SARS2)	SARS-COV-2, NAA	DETECTED	9999999	NULL	NULL
CORONAVIRUS 2019 NAA(COVID-19,SARS2)	SARS-COV-2, NAA	Not Detected	9999999	NULL	NULL
CORONAVIRUS 2019 NAA(COVID-19,SARS2)	SARS-COV-2, NAA	DETECTED	9999999	NULL	NULL
CORONAVIRUS 2019 NAA(COVID-19,SARS2)	SARS COV 2 RNA, RT PCR	Not Detected	9999999	NULL	NULL
CORONAVIRUS 2019 NAA(COVID-19,SARS2)	SARS-COV-2, NAA	DETECTED	9999999	NULL	NULL
CORONAVIRUS 2019 NAA(COVID-19,SARS2)	SARS-COV-2, NAA	Not Detected	9999999	NULL	NULL
INFLUENZA A & B NAAT	INFLUENZA B RNA	Not Detected	9999999	NULL	NULL						0	1	0		0	1.002	0
CORONAVIRUS 2019 NAA(COVID-19,SARS2)	SARS-COV-2, NAA	Not Detected	9999999	NULL	NULL					1	0	1	0		0	1.01	0
RESPIRATORY PATHOGEN PANEL, NA, NASOPHARYNGEAL	CORONAVIRUS HKU1	Not Detected	9999999	NULL	NULL
CORONAVIRUS 2019 NAA(COVID-19,SARS2)	SARS COV 2 RNA, RT PCR	Not Detected	9999999	NULL	NULL
FERRITIN	FERRITIN	125	125	12	90	16.8	1	190	0											1			10	0	0.75	0	3.9	0	57	1	70	0	3.8	0	42.4	0	122	0					16	0	0.09	0
RESPIRATORY PATHOGEN PANEL, NA, NASOPHARYNGEAL	PARAINFLUENZA 3 VIRUS	Not Detected	9999999	NULL	NULL
RESPIRATORY PATHOGEN PANEL, NA, NASOPHARYNGEAL	PARAINFLUENZA 3 VIRUS	Not Detected	9999999	NULL	NULL
CORONAVIRUS 2019 NAA(COVID-19,SARS2)	SARS-COV-2, NAA	DETECTED	9999999	NULL	NULL
CORONAVIRUS 2019 NAA(COVID-19,SARS2)	SARS-COV-2, NAA	Not Detected	9999999	NULL	NULL
RESPIRATORY PATHOGEN PANEL, NA, NASOPHARYNGEAL	HUMAN METAPNEUMOVIRUS	Not Detected	9999999	NULL	NULL
RESPIRATORY PATHOGEN PANEL, NA, NASOPHARYNGEAL	PARAINFLUENZA 2 VIRUS	Not Detected	9999999	NULL	NULL
CORONAVIRUS 2019 NAA(COVID-19,SARS2)	SARS-COV-2, NAA	DETECTED	9999999	NULL	NULL
CORONAVIRUS 2019 NAA(COVID-19,SARS2)	SARS-COV-2, NAA	DETECTED	9999999	NULL	NULL
NEWBORN SCREEN	NEWBORN SCREEN	Manual Report to Follow	9999999	NULL	NULL
INFLUENZA A & B NAAT	INFLUENZA B RNA	Not Detected	9999999	NULL	NULL
ESR, ERYTHROCYTE SEDIMENTATION RATE	ESR	10	10	0	25
CORONAVIRUS 2019 NAA(COVID-19,SARS2)	SARS-COV-2, NAA	Not Detected	9999999	NULL	NULL					6	1	1	0		0	1.018	0
INFLUENZA A & B NAAT	INFLUENZA B RNA	Not Detected	9999999	NULL	NULL
INFLUENZA A & B NAAT	INFLUENZA A RNA	Not Detected	9999999	NULL	NULL						0		0		0	1.013	0
RESPIRATORY PATHOGEN PANEL, NA, NASOPHARYNGEAL	RHINOVIRUS/ENTEROVIRUS	DETECTED	9999999	NULL	NULL						0		0		0	1.002	0
CORONAVIRUS 2019 NAA(COVID-19,SARS2)	SARS-COV-2, NAA	Not Detected	9999999	NULL	NULL
RESPIRATORY PATHOGEN PANEL, NA, NASOPHARYNGEAL	RHINOVIRUS/ENTEROVIRUS	DETECTED	9999999	NULL	NULL
RESPIRATORY PATHOGEN PANEL, NA, NASOPHARYNGEAL	CORONAVIRUS HKU1	Not Detected	9999999	NULL	NULL					2	0	1	0		0	1.004	0
LIPASE	LIPASE	37	37	12	53
CORONAVIRUS 2019 NAA(COVID-19,SARS2)	SARS-COV-2, NAA	Not Detected	9999999	NULL	NULL					1	0	5	1		0	1.027	0
CORONAVIRUS 2019 NAA(COVID-19,SARS2)	SARS-COV-2, NAA	Not Detected	9999999	NULL	NULL
CORONAVIRUS 2019 NAA(COVID-19,SARS2)	SARS-COV-2, NAA	DETECTED	9999999	NULL	NULL
CORONAVIRUS 2019 NAA(COVID-19,SARS2)	SARS-COV-2, NAA	DETECTED	9999999	NULL	NULL
CORONAVIRUS 2019 NAA(COVID-19,SARS2)	SARS-COV-2, NAA	DETECTED	9999999	NULL	NULL
STREP GROUP A, RAPID	STREP A AG, EIA SRCE	Throat	9999999	NULL	NULL
CORONAVIRUS 2019 NAA(COVID-19,SARS2)	SARS-COV-2, NAA	Not Detected	9999999	NULL	NULL
INFLUENZA A & B NAAT	INFLUENZA B RNA	Not Detected	9999999	NULL	NULL
RESPIRATORY PATHOGEN PANEL, NA, NASOPHARYNGEAL	PARAINFLUENZA 2 VIRUS	Not Detected	9999999	NULL	NULL					6	1	1	0		0	1.005	0
RESPIRATORY PATHOGEN PANEL, NA, NASOPHARYNGEAL	CHLAMYDOPHILA PNEUMONIAE	Not Detected	9999999	NULL	NULL
RESPIRATORY PATHOGEN PANEL, NA, NASOPHARYNGEAL	CORONAVIRUS HKU1	Not Detected	9999999	NULL	NULL	32.2	1			1	0	5	1		0	1.034	0			0			11	0	0.48	0	3.5	0	18	0	16	0	21.8	1	27.7	0	273	0							1.4	1
PROCALCITONIN	PROCALCITONIN	.11	.11	NULL	NULL		0			8	1		0		0	1.005	0																5	0	28.9	0	360	0							0.11	0
RESPIRATORY PATHOGEN PANEL, NA, NASOPHARYNGEAL	CORONAVIRUS OC43	Not Detected	9999999	NULL	NULL
CORONAVIRUS 2019 NAA(COVID-19,SARS2)	SARS-COV-2, NAA	Not Detected	9999999	NULL	NULL
CORONAVIRUS 2019 NAA(COVID-19,SARS2)	SARS-COV-2, NAA	Not Detected	9999999	NULL	NULL
CORONAVIRUS 2019 NAA(COVID-19,SARS2)	SARS-COV-2, NAA	Not Detected	9999999	NULL	NULL
RESPIRATORY PATHOGEN PANEL, NA, NASOPHARYNGEAL	CORONAVIRUS 229E	Not Detected	9999999	NULL	NULL
CORONAVIRUS 2019 NAA(COVID-19,SARS2)	SARS-COV-2, NAA	DETECTED	9999999	NULL	NULL
CORONAVIRUS 2019 NAA(COVID-19,SARS2)	SARS-COV-2, NAA	Not Detected	9999999	NULL	NULL
RESPIRATORY PATHOGEN PANEL, NA, NASOPHARYNGEAL	PARAINFLUENZA 4 VIRUS	Not Detected	9999999	NULL	NULL	21	1																																				11	0
RESPIRATORY PATHOGEN PANEL, NA, NASOPHARYNGEAL	INFLUENZA A	Not Detected	9999999	NULL	NULL
CORONAVIRUS 2019 NAA(COVID-19,SARS2)	SARS-COV-2, NAA	Not Detected	9999999	NULL	NULL
RESPIRATORY VIRUS PANEL IV	CORONAVIRUS OC43	Not Detected	9999999	NULL	NULL
CORONAVIRUS 2019 NAA(COVID-19,SARS2)	SARS-COV-2, NAA	Not Detected	9999999	NULL	NULL
RESPIRATORY PATHOGEN PANEL, NA, NASOPHARYNGEAL	CHLAMYDOPHILA PNEUMONIAE	Not Detected	9999999	NULL	NULL						0		0		0	1.031	0
HCG SERUM, QUALITATIVE	PREGNANCY TEST, SERUM	Neg	9999999	NULL	NULL
CORONAVIRUS 2019 NAA(COVID-19,SARS2)	SARS-COV-2, NAA	DETECTED	9999999	NULL	NULL
NEWBORN SCREEN	NEWBORN SCREEN	Report to follow in 14 days	9999999	NULL	NULL
CORONAVIRUS 2019 NAA(COVID-19,SARS2)	SARS-COV-2, NAA	DETECTED	9999999	NULL	NULL
CORONAVIRUS 2019 NAA(COVID-19,SARS2)	SARS-COV-2, NAA	Not Detected	9999999	NULL	NULL
RESPIRATORY PATHOGEN PANEL, NA, NASOPHARYNGEAL	PARAINFLUENZA 4 VIRUS	Not Detected	9999999	NULL	NULL
CULTURE, STREP GROUP A	CULTURE	No beta Strep isolated Screened for Grps A, C and G and Arcanobacterium sp	9999999	NULL	NULL
RESPIRATORY PATHOGEN PANEL, NA, NASOPHARYNGEAL	CORONAVIRUS 229E	Not Detected	9999999	NULL	NULL
CORONAVIRUS 2019 NAA(COVID-19,SARS2)	SARS-COV-2, NAA	DETECTED	9999999	NULL	NULL
CORONAVIRUS 2019 NAA(COVID-19,SARS2)	SARS-COV-2, NAA	Not Detected	9999999	NULL	NULL					2	0	2	1		0	1.015	0
CORONAVIRUS 2019 NAA(COVID-19,SARS2)	SARS-COV-2, NAA	DETECTED	9999999	NULL	NULL
CORONAVIRUS 2019 NAA(COVID-19,SARS2)	SARS-COV-2, NAA	Not Detected	9999999	NULL	NULL
CORONAVIRUS 2019 NAA(COVID-19,SARS2)	SARS-COV-2, NAA	DETECTED	9999999	NULL	NULL
INFLUENZA A & B NAAT	INFLUENZA A RNA	Not Detected	9999999	NULL	NULL
CORONAVIRUS 2019 NAA(COVID-19,SARS2)	SARS-COV-2, NAA	DETECTED	9999999	NULL	NULL
RESPIRATORY PATHOGEN PANEL, NA, NASOPHARYNGEAL	PARAINFLUENZA 2 VIRUS	Not Detected	9999999	NULL	NULL
CORONAVIRUS 2019 NAA(COVID-19,SARS2)	SARS-COV-2, NAA	Not Detected	9999999	NULL	NULL
RETICULOCYTE COUNT	RETIC,IMMATURE FR	.322	.322	.145	.246
RESPIRATORY PATHOGEN PANEL, NA, NASOPHARYNGEAL	CORONAVIRUS HKU1	Not Detected	9999999	NULL	NULL
RESPIRATORY PATHOGEN PANEL, NA, NASOPHARYNGEAL	PARAINFLUENZA 2 VIRUS	Not Detected	9999999	NULL	NULL
RESPIRATORY PATHOGEN PANEL, NA, NASOPHARYNGEAL	INFLUENZA A	Not Detected	9999999	NULL	NULL
RESPIRATORY VIRUS PANEL IV	PARAINFLUENZA 2 VIRUS	Not Detected	9999999	NULL	NULL					3	0	2	1		0	1.025	0
CORONAVIRUS 2019 NAA(COVID-19,SARS2)	SARS-COV-2, NAA	Not Detected	9999999	NULL	NULL
EKG	ATRIAL RATE	168	168	NULL	NULL
CORONAVIRUS 2019 NAA(COVID-19,SARS2)	SARS-COV-2, NAA	Not Detected	9999999	NULL	NULL
CORONAVIRUS 2019 NAA(COVID-19,SARS2)	SARS-COV-2, NAA	DETECTED	9999999	NULL	NULL
RESPIRATORY PATHOGEN PANEL, NA, NASOPHARYNGEAL	CORONAVIRUS OC43	Not Detected	9999999	NULL	NULL						0	1	0		0	1.004	0
RESPIRATORY PATHOGEN PANEL, NA, NASOPHARYNGEAL	INFLUENZA B	Not Detected	9999999	NULL	NULL
RESPIRATORY PATHOGEN PANEL, NA, NASOPHARYNGEAL	RHINOVIRUS/ENTEROVIRUS	DETECTED	9999999	NULL	NULL
RESPIRATORY PATHOGEN PANEL, NA, NASOPHARYNGEAL	MYCOPLASMA PNEUMONIAE	Not Detected	9999999	NULL	NULL
CORONAVIRUS 2019 NAA(COVID-19,SARS2)	SARS-COV-2, NAA	Not Detected	9999999	NULL	NULL
LIPASE	LIPASE	77	77	73	393
RESPIRATORY PATHOGEN PANEL, NA, NASOPHARYNGEAL	RESPIRATORY SOURCE	NULL	9999999	NULL	NULL
LIPASE	LIPASE	55	55	73	393
CORONAVIRUS 2019 NAA(COVID-19,SARS2)	SARS-COV-2, NAA	Not Detected	9999999	NULL	NULL
CORONAVIRUS 2019 NAA(COVID-19,SARS2)	SARS-COV-2, NAA	DETECTED	9999999	NULL	NULL
CORONAVIRUS 2019 NAA(COVID-19,SARS2)	SARS-COV-2, NAA	Not Detected	9999999	NULL	NULL
RESPIRATORY PATHOGEN PANEL, NA, NASOPHARYNGEAL	MYCOPLASMA PNEUMONIAE	Not Detected	9999999	NULL	NULL
RESPIRATORY PATHOGEN PANEL, NA, NASOPHARYNGEAL	HUMAN METAPNEUMOVIRUS	Not Detected	9999999	NULL	NULL
RESPIRATORY PATHOGEN PANEL, NA, NASOPHARYNGEAL	MYCOPLASMA PNEUMONIAE	Not Detected	9999999	NULL	NULL
RESPIRATORY VIRUS PANEL IV	HUMAN METAPNEUMOVIRUS	Not Detected	9999999	NULL	NULL		0								0	1.016	0			0			6	0									10.6	0	36.5	0	192	0							0.02	0
RESPIRATORY VIRUS PANEL IV	CORONAVIRUS 229E	Not Detected	9999999	NULL	NULL
CORONAVIRUS 2019 NAA(COVID-19,SARS2)	SARS-COV-2, NAA	Not Detected	9999999	NULL	NULL
CORONAVIRUS 2019 NAA(COVID-19,SARS2)	SARS-COV-2, NAA	Not Detected	9999999	NULL	NULL
RESPIRATORY PATHOGEN PANEL, NA, NASOPHARYNGEAL	RHINOVIRUS/ENTEROVIRUS	Not Detected	9999999	NULL	NULL
CORONAVIRUS 2019 NAA(COVID-19,SARS2)	SARS-COV-2, NAA	DETECTED	9999999	NULL	NULL
CORONAVIRUS 2019 NAA(COVID-19,SARS2)	SARS-COV-2, NAA	DETECTED	9999999	NULL	NULL
RESPIRATORY VIRUS PANEL IV	CORONAVIRUS	This assay does not include testing for COVID 19. Any positive coronavirus result is not COVID 19 and any negative result is not informative regarding COVID 19.	9999999	NULL	NULL
RESPIRATORY PATHOGEN PANEL, NA, NASOPHARYNGEAL	ADENOVIRUS	Not Detected	9999999	NULL	NULL
CORONAVIRUS 2019 NAA(COVID-19,SARS2)	SARS-COV-2, NAA	Not Detected	9999999	NULL	NULL
RESPIRATORY PATHOGEN PANEL, NA, NASOPHARYNGEAL	MYCOPLASMA PNEUMONIAE	Not Detected	9999999	NULL	NULL	4.8	0																										8.5	0	49	0	239	0							0.08	0
RESPIRATORY PATHOGEN PANEL, NA, NASOPHARYNGEAL	CORONAVIRUS	This assay does not include testing for COVID 19. Any positive coronavirus result is not COVID 19 and any negative result is not informative regarding COVID 19.	9999999	NULL	NULL
CORONAVIRUS 2019 NAA(COVID-19,SARS2)	SARS-COV-2, NAA	Not Detected	9999999	NULL	NULL					5	1	3	1		0	1.016	0
CORONAVIRUS 2019 NAA(COVID-19,SARS2)	SARS-COV-2, NAA	Not Detected	9999999	NULL	NULL	64.2	1											142	0	1			6	0									11.2	1	49.2	0	209	0
RESPIRATORY PATHOGEN PANEL, NA, NASOPHARYNGEAL	PARAINFLUENZA 2 VIRUS	Not Detected	9999999	NULL	NULL					1	0		0		0	1.011	0
PROCALCITONIN	PROCALCITONIN	.05	.05	NULL	NULL	17.6	1											141	0	0			11	0	0.58	0	4	0	36	0	19	0	6.2	0	40.4	0	360	0							0.05	0
CORD BLOOD WORKUP	ABORH, CORD	NULL	NULL	NULL	NULL
CORONAVIRUS 2019 NAA(COVID-19,SARS2)	SARS-COV-2, NAA	Not Detected	9999999	NULL	NULL										0	1.011	0
CULTURE, BODY FLUID, AER & ANAER W/ SMEAR	GRAM STAIN	Moderate RBCs	9999999	NULL	NULL
	ED Provider Notes
RESPIRATORY PATHOGEN PANEL, NA, NASOPHARYNGEAL	CORONAVIRUS	This assay does not include testing for COVID 19. Any positive coronavirus result is not COVID 19 and any negative result is not informative regarding COVID 19.	9999999	NULL	NULL
CORONAVIRUS 2019 NAA(COVID-19,SARS2)	SARS-COV-2, NAA	Not Detected	9999999	NULL	NULL
RESPIRATORY PATHOGEN PANEL, NA, NASOPHARYNGEAL	INFLUENZA B	Not Detected	9999999	NULL	NULL
RESPIRATORY PATHOGEN PANEL, NA, NASOPHARYNGEAL	CORONAVIRUS 229E	Not Detected	9999999	NULL	NULL
RESPIRATORY PATHOGEN PANEL, NA, NASOPHARYNGEAL	ADENOVIRUS	Not Detected	9999999	NULL	NULL
CORONAVIRUS 2019 NAA(COVID-19,SARS2)	SARS-COV-2, NAA	Not Detected	9999999	NULL	NULL
RESPIRATORY PATHOGEN PANEL, NA, NASOPHARYNGEAL	CHLAMYDOPHILA PNEUMONIAE	Not Detected	9999999	NULL	NULL
CORONAVIRUS 2019 NAA(COVID-19,SARS2)	SARS-COV-2, NAA	DETECTED	9999999	NULL	NULL
RESPIRATORY PATHOGEN PANEL, NA, NASOPHARYNGEAL	PARAINFLUENZA 1 VIRUS	Not Detected	9999999	NULL	NULL
CULTURE,THROAT	SPECIAL REQUESTS	None	9999999	NULL	NULL
MENINGITIS/ENCEPHALITIS PANEL BY NAAT	VARICELLA ZOSTER VIRUS	Not Detected	9999999	NULL	NULL
RESPIRATORY PATHOGEN PANEL, NA, NASOPHARYNGEAL	CORONAVIRUS NL63	Not Detected	9999999	NULL	NULL
RESPIRATORY PATHOGEN PANEL, NA, NASOPHARYNGEAL	CORONAVIRUS 229E	Not Detected	9999999	NULL	NULL
CORONAVIRUS 2019 NAA(COVID-19,SARS2)	SARS COV 2 RNA, RT PCR	Not Detected	9999999	NULL	NULL
PATH REVIEW HEM	SPECIMEN SOURCE	Peripheral Blood Smear	9999999	NULL	NULL
CORONAVIRUS 2019 NAA(COVID-19,SARS2)	SARS-COV-2, NAA	Not Detected	9999999	NULL	NULL		0													0			17	0									13.9	1	37.1	0	284	0
CORONAVIRUS 2019 NAA(COVID-19,SARS2)	SARS-COV-2, NAA	Not Detected	9999999	NULL	NULL
STREP GROUP A, RAPID	STREP A AG, EIA SRCE	Throat	9999999	NULL	NULL
CORONAVIRUS 2019 NAA(COVID-19,SARS2)	SARS-COV-2, NAA	DETECTED	9999999	NULL	NULL
CORONAVIRUS 2019 NAA(COVID-19,SARS2)	SARS-COV-2, NAA	DETECTED	9999999	NULL	NULL
INFLUENZA A & B NAAT	INFLUENZA A RNA	Not Detected	9999999	NULL	NULL
CORONAVIRUS 2019 NAA(COVID-19,SARS2)	SARS-COV-2, NAA	Not Detected	9999999	NULL	NULL
INFLUENZA A & B NAAT	FLU A,PCR	Not Detected	9999999	NULL	NULL
RESPIRATORY PATHOGEN PANEL, NA, NASOPHARYNGEAL	BORDETELLA PERTUSSIS	Not Detected	9999999	NULL	NULL
CORONAVIRUS 2019 NAA(COVID-19,SARS2)	SARS-COV-2, NAA	Not Detected	9999999	NULL	NULL
RESPIRATORY PATHOGEN PANEL, NA, NASOPHARYNGEAL	MYCOPLASMA PNEUMONIAE	Not Detected	9999999	NULL	NULL
RESPIRATORY PATHOGEN PANEL, NA, NASOPHARYNGEAL	ADENOVIRUS	Not Detected	9999999	NULL	NULL
RESPIRATORY PATHOGEN PANEL, NA, NASOPHARYNGEAL	CORONAVIRUS	This assay does not include testing for COVID 19. Any positive coronavirus result is not COVID 19 and any negative result is not informative regarding COVID 19.	9999999	NULL	NULL
CORONAVIRUS 2019 NAA(COVID-19,SARS2)	SARS-COV-2, NAA	Not Detected	9999999	NULL	NULL
CORONAVIRUS 2019 NAA(COVID-19,SARS2)	SARS-COV-2, NAA	DETECTED	9999999	NULL	NULL
RESPIRATORY PATHOGEN PANEL, NA, NASOPHARYNGEAL	INFLUENZA A	Not Detected	9999999	NULL	NULL	18.3	1	255	1											0			19	0									7.7	0	45.6	0	288	0					8	0			202	0
RESPIRATORY PATHOGEN PANEL, NA, NASOPHARYNGEAL	CORONAVIRUS NL63	Not Detected	9999999	NULL	NULL
CORONAVIRUS 2019 NAA(COVID-19,SARS2)	SARS-COV-2, NAA	DETECTED	9999999	NULL	NULL
CORONAVIRUS 2019 NAA(COVID-19,SARS2)	SARS-COV-2, NAA	Not Detected	9999999	NULL	NULL
CORONAVIRUS 2019 NAA(COVID-19,SARS2)	SARS-COV-2, NAA	Not Detected	9999999	NULL	NULL
INFLUENZA A & B NAAT	INFLUENZA B RNA	Not Detected	9999999	NULL	NULL
CORONAVIRUS 2019 NAA(COVID-19,SARS2)	SARS-COV-2, NAA	Not Detected	9999999	NULL	NULL
CORONAVIRUS 2019 NAA(COVID-19,SARS2)	SARS-COV-2, NAA	Not Detected	9999999	NULL	NULL
CORONAVIRUS 2019 NAA(COVID-19,SARS2)	SARS-COV-2, NAA	Not Detected	9999999	NULL	NULL					1	0		0		0	1.008	0
EKG	VENTRICULAR RATE	76	76	NULL	NULL
RESPIRATORY PATHOGEN PANEL, NA, NASOPHARYNGEAL	RESPIRATORY SOURCE	NULL	9999999	NULL	NULL
RESPIRATORY PATHOGEN PANEL, NA, NASOPHARYNGEAL	RESPIRATORY SOURCE	NULL	9999999	NULL	NULL
CORONAVIRUS 2019 NAA(COVID-19,SARS2)	SARS-COV-2, NAA	Not Detected	9999999	NULL	NULL
RESPIRATORY PATHOGEN PANEL, NA, NASOPHARYNGEAL	HUMAN METAPNEUMOVIRUS	Not Detected	9999999	NULL	NULL
CORONAVIRUS 2019 NAA(COVID-19,SARS2)	SARS-COV-2, NAA	Not Detected	9999999	NULL	NULL
STREP GROUP A, RAPID	CULTURE INDICATED	Yes	9999999	NULL	NULL					1	0		0		0	1.003	0
RESPIRATORY PATHOGEN PANEL, NA, NASOPHARYNGEAL	CHLAMYDOPHILA PNEUMONIAE	Not Detected	9999999	NULL	NULL	6.1	0			1	0		0		0	1.01	0			0			12	0									5.4	0	33.3	0	174	0
EKG	P AXIS	72	72	NULL	NULL
RESPIRATORY PATHOGEN PANEL, NA, NASOPHARYNGEAL	RHINOVIRUS/ENTEROVIRUS	DETECTED	9999999	NULL	NULL
CORONAVIRUS 2019 NAA(COVID-19,SARS2)	SARS-COV-2, NAA	Not Detected	9999999	NULL	NULL
CORONAVIRUS 2019 NAA(COVID-19,SARS2)	SARS-COV-2, NAA	DETECTED	9999999	NULL	NULL
CORONAVIRUS 2019 NAA(COVID-19,SARS2)	SARS-COV-2, NAA	Not Detected	9999999	NULL	NULL
RESPIRATORY PATHOGEN PANEL, NA, NASOPHARYNGEAL	HUMAN METAPNEUMOVIRUS	Not Detected	9999999	NULL	NULL
RESPIRATORY PATHOGEN PANEL, NA, NASOPHARYNGEAL	MYCOPLASMA PNEUMONIAE	Not Detected	9999999	NULL	NULL
CORONAVIRUS 2019 NAA(COVID-19,SARS2)	SARS-COV-2, NAA	Not Detected	9999999	NULL	NULL
RESPIRATORY VIRUS PANEL IV	HUMAN METAPNEUMOVIRUS	Not Detected	9999999	NULL	NULL
CORONAVIRUS 2019 NAA(COVID-19,SARS2)	SARS-COV-2, NAA	DETECTED	9999999	NULL	NULL
RESPIRATORY PATHOGEN PANEL, NA, NASOPHARYNGEAL	RHINOVIRUS/ENTEROVIRUS	DETECTED	9999999	NULL	NULL
INFLUENZA A & B NAAT	FLU A & B SOURCE	NULL	9999999	NULL	NULL
RESPIRATORY PATHOGEN PANEL, NA, NASOPHARYNGEAL	ADENOVIRUS	Not Detected	9999999	NULL	NULL
RESP SYNCYTIAL VIRUS (RSV) AG, RAPID	RSV AG RPD SOURCE RSV AG SOURCE	NULL	9999999	NULL	NULL					5	1	2	1		0	1.024	0
LIPASE	LIPASE	31	31	73	393	5.4	0			2	0		0		0	1.025	0	137	0	0			11	0			3.6	0	9	0	16	0	5.4	0	38.9	0	233	0					46	1	0.03	0
RESPIRATORY PATHOGEN PANEL, NA, NASOPHARYNGEAL	INFLUENZA A	Not Detected	9999999	NULL	NULL
RESPIRATORY PATHOGEN PANEL, NA, NASOPHARYNGEAL	CORONAVIRUS HKU1	Not Detected	9999999	NULL	NULL
RESPIRATORY VIRUS PANEL IV	MYCOPLASMA PNEUMONIAE	Not Detected	9999999	NULL	NULL
EKG	DIAGNOSIS	No previous ECGs available	9999999	NULL	NULL															0			15	0									10.5	0	39.1	0	240	0
CORONAVIRUS 2019 NAA(COVID-19,SARS2)	SARS-COV-2, NAA	Not Detected	9999999	NULL	NULL
RESPIRATORY PATHOGEN PANEL, NA, NASOPHARYNGEAL	CORONAVIRUS NL63	Not Detected	9999999	NULL	NULL
RESPIRATORY PATHOGEN PANEL, NA, NASOPHARYNGEAL	INFLUENZA A	Not Detected	9999999	NULL	NULL	6.8	0											147	1	1			10	0			3.2	0					11.3	0	35.7	0	210	0							0.13	0
RESPIRATORY PATHOGEN PANEL, NA, NASOPHARYNGEAL	CORONAVIRUS	This assay does not include testing for COVID 19. Any positive coronavirus result is not COVID 19 and any negative result is not informative regarding COVID 19.	9999999	NULL	NULL
RESPIRATORY PATHOGEN PANEL, NA, NASOPHARYNGEAL	CORONAVIRUS OC43	Not Detected	9999999	NULL	NULL						0	1	0		0	1.004	0
RESPIRATORY PATHOGEN PANEL, NA, NASOPHARYNGEAL	ADENOVIRUS	Not Detected	9999999	NULL	NULL
RESPIRATORY PATHOGEN PANEL, NA, NASOPHARYNGEAL	INFLUENZA B	Not Detected	9999999	NULL	NULL
EKG	QRS DURATION	92	92	NULL	NULL
LIPASE	LIPASE	102	102	73	393		0								0	1.028	0			1			11	0	0.86	0	4.1	0	17	0	16	0	5.9	0	39.8	0	147	0					33	1
RESPIRATORY PATHOGEN PANEL, NA, NASOPHARYNGEAL	PARAINFLUENZA 2 VIRUS	Not Detected	9999999	NULL	NULL
RESPIRATORY PATHOGEN PANEL, NA, NASOPHARYNGEAL	PARAINFLUENZA 3 VIRUS	Not Detected	9999999	NULL	NULL
PATH REVIEW HEM	PATH REVIEW HEM	Circulating NRBC's are normally found in term infants up to the first 4-5 days of life. NRBC's may persist in premature infants and in infants under stress.	9999999	NULL	NULL		0											138	0	1			13	0									7.4	0	38	0	319	0							0.03	0
RH ONLY	ABO BLOOD TYPE	A POSITIVE	9999999	NULL	NULL					2	0	1	0		0	1.025	0
CORD BLOOD WORKUP	ABORH, CORD	NULL	NULL	NULL	NULL
RESPIRATORY PATHOGEN PANEL, NA, NASOPHARYNGEAL	HUMAN METAPNEUMOVIRUS	Not Detected	9999999	NULL	NULL
RESPIRATORY PATHOGEN PANEL, NA, NASOPHARYNGEAL	CORONAVIRUS 229E	Not Detected	9999999	NULL	NULL
RESPIRATORY PATHOGEN PANEL, NA, NASOPHARYNGEAL	PARAINFLUENZA 3 VIRUS	Not Detected	9999999	NULL	NULL
CORONAVIRUS 2019 NAA(COVID-19,SARS2)	SARS-COV-2, NAA	DETECTED	9999999	NULL	NULL
RESPIRATORY PATHOGEN PANEL, NA, NASOPHARYNGEAL	RHINOVIRUS/ENTEROVIRUS	DETECTED	9999999	NULL	NULL
RESPIRATORY PATHOGEN PANEL, NA, NASOPHARYNGEAL	RSV	Not Detected	9999999	NULL	NULL
CORONAVIRUS 2019 NAA(COVID-19,SARS2)	SARS-COV-2, NAA	Not Detected	9999999	NULL	NULL
RESPIRATORY PATHOGEN PANEL, NA, NASOPHARYNGEAL	BORDETELLA PERTUSSIS	Not Detected	9999999	NULL	NULL
RESPIRATORY PATHOGEN PANEL, NA, NASOPHARYNGEAL	CORONAVIRUS OC43	Not Detected	9999999	NULL	NULL	3.5	0											138	0	1	27.3	1	6	0	0.29	0	3.6	0	29	0	29	0	13.8	0	30.9	0	584	1							0.07	0
STREP GROUP A, RAPID	STREP A AG, EIA SRCE	Throat	9999999	NULL	NULL
EKG	DIAGNOSIS	No previous ECGs available	9999999	NULL	NULL															0			7	0	1	1	3.7	0	32	0	34	0	6	0	37.3	0	202	0
PROCALCITONIN	PROCALCITONIN	.03	.03	NULL	NULL
RESPIRATORY PATHOGEN PANEL, NA, NASOPHARYNGEAL	BORDETELLA PERTUSSIS	Not Detected	9999999	NULL	NULL
RESPIRATORY PATHOGEN PANEL, NA, NASOPHARYNGEAL	PARAINFLUENZA 4 VIRUS	Not Detected	9999999	NULL	NULL	4	0													1			14	0									16.8	0	34.1	0	312	0
CULTURE,THROAT	CULTURE	This culture type is routinely screened for Strep Groups A, C and G, and Arcanobacterium sp.	9999999	NULL	NULL
RESPIRATORY PATHOGEN PANEL, NA, NASOPHARYNGEAL	CORONAVIRUS HKU1	Not Detected	9999999	NULL	NULL		0		0						0	1.015	0																8.1	0	39.4	0	402	1									228	0
INFLUENZA A & B NAAT	FLU A & B SOURCE	NULL	9999999	NULL	NULL
CORONAVIRUS 2019 NAA(COVID-19,SARS2)	SARS-COV-2, NAA	Not Detected	9999999	NULL	NULL
HEMOGLOBIN A1C	A1C PERCENT	11	11	4.8	5.6
RESPIRATORY PATHOGEN PANEL, NA, NASOPHARYNGEAL	CORONAVIRUS NL63	Not Detected	9999999	NULL	NULL					1	0		0		0	1.006	0
RESPIRATORY PATHOGEN PANEL, NA, NASOPHARYNGEAL	INFLUENZA B	Not Detected	9999999	NULL	NULL
RESPIRATORY VIRUS PANEL IV	MYCOPLASMA PNEUMONIAE	Not Detected	9999999	NULL	NULL						0	8	1		0	1.013	0
RESPIRATORY PATHOGEN PANEL, NA, NASOPHARYNGEAL	RSV	Not Detected	9999999	NULL	NULL
EKG	QTC CALCULATION(BEZET)	390	390	NULL	NULL
RESPIRATORY PATHOGEN PANEL, NA, NASOPHARYNGEAL	INFLUENZA A	Not Detected	9999999	NULL	NULL
CORONAVIRUS 2019 NAA(COVID-19,SARS2)	SARS-COV-2, NAA	DETECTED	9999999	NULL	NULL
INFLUENZA A & B NAAT	FLU B,PCR	Not Detected	9999999	NULL	NULL
INFLUENZA A & B NAAT	FLU B,PCR	Not Detected	9999999	NULL	NULL	36.5	1			4	0	2	1		0	1.04	1			0			16	0	0.71	0	4.1	0	15	0	23	0	8.9	0	40	0	393	0							0.47	0
RESPIRATORY PATHOGEN PANEL, NA, NASOPHARYNGEAL	PARAINFLUENZA 1 VIRUS	Not Detected	9999999	NULL	NULL	7.5	0				0		0		0	1.006	0			0			8	0									10.1	0	36.3	0	420	0							0.07	0
EKG	P AXIS	55	55	NULL	NULL						0		0		0	1.021	0
RESPIRATORY PATHOGEN PANEL, NA, NASOPHARYNGEAL	PARAINFLUENZA 3 VIRUS	Not Detected	9999999	NULL	NULL
CORONAVIRUS 2019 NAA(COVID-19,SARS2)	SARS-COV-2, NAA	DETECTED	9999999	NULL	NULL
CORONAVIRUS 2019 NAA(COVID-19,SARS2)	SARS-COV-2, NAA	DETECTED	9999999	NULL	NULL
AMINO ACID, PLASMA (2-5), QUANT	ASPARTIC ACID	10	10	2	20					1	0		0		0	1.008	0	132	0		22.3	0																	2.6	0	4.4	0
D-DIMER,QUANTITATIVE	D DIMER, QUANT	<0.27	9999999	NULL	NULL	2.1	0		0											0			6	0									7.6	0	45	0	319	0					19	0	0.03	0
CORONAVIRUS 2019 NAA(COVID-19,SARS2)	SARS-COV-2, NAA	DETECTED	9999999	NULL	NULL
RESPIRATORY PATHOGEN PANEL, NA, NASOPHARYNGEAL	ADENOVIRUS	Not Detected	9999999	NULL	NULL
RESPIRATORY PATHOGEN PANEL, NA, NASOPHARYNGEAL	INFLUENZA B	Not Detected	9999999	NULL	NULL
CORONAVIRUS 2019 NAA(COVID-19,SARS2)	SARS-COV-2, NAA	Not Detected	9999999	NULL	NULL
SARS-COV-2 ANTIBODY IGG	SARS COV 2 AB (IGG)	Negative	9999999	NULL	NULL	4.9	0	1700	1		0	3	1		0	1.024	0			1			14	0	0.34	0	3.8	0	28	0	21	0	11.6	0	35.3	0	368	0					9	0	0.03	0	245	1
RESPIRATORY PATHOGEN PANEL, NA, NASOPHARYNGEAL	PARAINFLUENZA 4 VIRUS	Not Detected	9999999	NULL	NULL
RESPIRATORY PATHOGEN PANEL, NA, NASOPHARYNGEAL	CORONAVIRUS	This assay does not include testing for COVID 19. Any positive coronavirus result is not COVID 19 and any negative result is not informative regarding COVID 19.	9999999	NULL	NULL
	ED Provider Notes
RESPIRATORY PATHOGEN PANEL, NA, NASOPHARYNGEAL	INFLUENZA A	Not Detected	9999999	NULL	NULL
RETICULOCYTE COUNT	RETIC ABS COUNT	.4	.4	.05	.08					2	0	9	1		0	1.02	0
RESPIRATORY PATHOGEN PANEL, NA, NASOPHARYNGEAL	INFLUENZA B	Not Detected	9999999	NULL	NULL
HIV 1 & 2 AB AG SCREEN W/ REFLEXES	HIV1/HIV2	Non Reactive	9999999	NULL	NULL										0	1.009	0			0
RESPIRATORY PATHOGEN PANEL, NA, NASOPHARYNGEAL	MYCOPLASMA PNEUMONIAE	Not Detected	9999999	NULL	NULL
CORONAVIRUS 2019 NAA(COVID-19,SARS2)	SARS-COV-2, NAA	DETECTED	9999999	NULL	NULL
BILIRUBIN, TOTAL	TBIL	3.1	3.1	NULL	NULL						0		0		0	1.006	0
RESP SYNCYTIAL VIRUS (RSV) NAAT	RSV RNA	Not Detected	9999999	NULL	NULL
NEWBORN SCREEN	NEWBORN SCREEN	Report to follow in 14 days	9999999	NULL	NULL
RESPIRATORY PATHOGEN PANEL, NA, NASOPHARYNGEAL	CHLAMYDOPHILA PNEUMONIAE	Not Detected	9999999	NULL	NULL
CORONAVIRUS 2019 NAA(COVID-19,SARS2)	SARS-COV-2, NAA	Not Detected	9999999	NULL	NULL
RESPIRATORY PATHOGEN PANEL, NA, NASOPHARYNGEAL	INFLUENZA B	Not Detected	9999999	NULL	NULL
RESPIRATORY PATHOGEN PANEL, NA, NASOPHARYNGEAL	PARAINFLUENZA 3 VIRUS	Not Detected	9999999	NULL	NULL
RESPIRATORY VIRUS PANEL IV	ADENOVIRUS	Not Detected	9999999	NULL	NULL
CORONAVIRUS 2019 NAA(COVID-19,SARS2)	SARS COV 2 RNA, RT PCR	Not Detected	9999999	NULL	NULL
PROTHROMBIN TIME/INR	PROTIME, PATIENT	27.5	27.5	11.5	15.1		0			1	0	1	0		0	1.029	0			1			12	0	0.72	0	4.1	0	31	0	30	0	8.9	0	38.6	0	268	0
	ED Provider Notes
PROCALCITONIN	PROCALCITONIN	.76	.76	NULL	NULL
EKG	QRS DURATION	76	76	NULL	NULL
RESPIRATORY PATHOGEN PANEL, NA, NASOPHARYNGEAL	INFLUENZA A	Not Detected	9999999	NULL	NULL
WET MOUNT, SMEAR	WET MOUNT	NULL	NULL	NULL	NULL						0		0		0	1.005	0			1			10	0	0.62	0	3.4	0	8	0	16	0	12.5	1	40.3	0	280	0
	ED Provider Notes
CORONAVIRUS 2019 NAA(COVID-19,SARS2)	SARS-COV-2, NAA	Not Detected	9999999	NULL	NULL
PROTHROMBIN TIME/INR	INR	.9	.9	.9	1.2					2	0	8	1		0	1.026	0			0			5	0	0.37	0	3	0	6	0	16	0	7.3	0	33.3	0	319	0
CELL COUNT, FLUID	FLUID, OTHER	3 Mesothelial cell per HPF and 2 Macrophage per HPF.	9999999	NULL	NULL
NEWBORN SCREEN	NEWBORN SCREEN	Report to follow in 14 days	9999999	NULL	NULL					4	0	2	1		0	1.013	0
RESPIRATORY PATHOGEN PANEL, NA, NASOPHARYNGEAL	RHINOVIRUS/ENTEROVIRUS	Not Detected	9999999	NULL	NULL
RESPIRATORY PATHOGEN PANEL, NA, NASOPHARYNGEAL	CORONAVIRUS NL63	Not Detected	9999999	NULL	NULL
RESPIRATORY PATHOGEN PANEL, NA, NASOPHARYNGEAL	PARAINFLUENZA 1 VIRUS	Not Detected	9999999	NULL	NULL
EKG	DIAGNOSIS	Borderline ECG	9999999	NULL	NULL
CORONAVIRUS 2019 NAA(COVID-19,SARS2)	SARS-COV-2, NAA	Not Detected	9999999	NULL	NULL	7.4	0	1320	1						0	1.011	0			0			12	0	0.3	0	3.4	0	14	0	17	0	9.3	0	36.8	0	416	1					21	1
RESPIRATORY PATHOGEN PANEL, NA, NASOPHARYNGEAL	RSV	Not Detected	9999999	NULL	NULL
MENINGITIS/ENCEPHALITIS PANEL BY NAAT	VARICELLA ZOSTER VIRUS	Not Detected	9999999	NULL	NULL
RESPIRATORY VIRUS PANEL IV	PARAINFLUENZA 2 VIRUS	Not Detected	9999999	NULL	NULL		0											136	0	1			19	0									24.8	1	37.1	0	447	1							0.07	0
EKG	DIAGNOSIS	EKG interpreted in ED, Interpretation found in ED Provider Notes/Scan in Epic.	9999999	NULL	NULL
PROCALCITONIN	PROCALCITONIN	12.98	12.98	NULL	NULL
RESPIRATORY PATHOGEN PANEL, NA, NASOPHARYNGEAL	CORONAVIRUS NL63	Not Detected	9999999	NULL	NULL
EKG	QTC CALCULATION(BEZET)	421	421	NULL	NULL
BLOOD CULTURE ID BY PCR	MECA GENE	Not Detected	9999999	NULL	NULL	12.2	1											142	0	1			8	0				0					18.6	1	35	0	215	0					9	0	0.41	0
CORONAVIRUS 2019 NAA(COVID-19,SARS2)	SARS-COV-2, NAA	DETECTED	9999999	NULL	NULL
BILIRUBIN, TOTAL & DIRECT	BILIRUBIN, DIRECT	.5	.5	0	.3
CORONAVIRUS 2019 NAA(COVID-19,SARS2)	SARS-COV-2, NAA	Not Detected	9999999	NULL	NULL	14.8	1													0			10	0									13.3	0	36.8	0	285	0							0.06	0
RESPIRATORY PATHOGEN PANEL, NA, NASOPHARYNGEAL	PARAINFLUENZA 1 VIRUS	Not Detected	9999999	NULL	NULL					4	0	9	1		0	1.027	0
RESPIRATORY PATHOGEN PANEL, NA, NASOPHARYNGEAL	RSV	Not Detected	9999999	NULL	NULL					3	0		0		0	1.003	0
RESPIRATORY PATHOGEN PANEL, NA, NASOPHARYNGEAL	ADENOVIRUS	Not Detected	9999999	NULL	NULL	11.1	1											140	0	0	25.4	0	14	0			3	0	15	0		0	6.6	0	39.1	0	315	0							2.06	1
N-TERM PRO-BRAIN NATRIURETIC PEPTIDE (PROBNP)	NT PRO BNP	1276	1276	NULL	NULL
RESPIRATORY VIRUS PANEL IV	HUMAN METAPNEUMOVIRUS	Not Detected	9999999	NULL	NULL															1			14	0									15.7	0	38.8	0	378	0
CORONAVIRUS 2019 NAA(COVID-19,SARS2)	SARS-COV-2, NAA	Not Detected	9999999	NULL	NULL
RESPIRATORY PATHOGEN PANEL, NA, NASOPHARYNGEAL	CORONAVIRUS OC43	Not Detected	9999999	NULL	NULL
INFLUENZA A & B NAAT	FLU A,PCR	Test not performed Cancelled at Provider's Request No recollection necessary	9999999	NULL	NULL	56.6	1				0		0		0	1.015	0	147	1	1			18	0			3.1	0					16.2	0	38.8	0	329	0							7.03	1
CORONAVIRUS 2019 NAA(COVID-19,SARS2)	SARS-COV-2, NAA	Not Detected	9999999	NULL	NULL	340.6	1											135	0	0			40	1									38	1	27.7	0	250	0	1.9	0	21.6	1			41.59	1
RESPIRATORY PATHOGEN PANEL, NA, NASOPHARYNGEAL	CHLAMYDOPHILA PNEUMONIAE	Not Detected	9999999	NULL	NULL
NEWBORN SCREEN	NEWBORN SCREEN	Manual Report to Follow	9999999	NULL	NULL
RESPIRATORY PATHOGEN PANEL, NA, NASOPHARYNGEAL	BORDETELLA PERTUSSIS	Not Detected	9999999	NULL	NULL	23.7	1	255	1	2	0	1	0		0	1.023	0			0			10	0	0.39	0	4.1	0	24	0	21	0	14.8	0	37.4	0	285	0							0.21	0	230	1
[truncated: 80 more columns]
